# Supplementary material for: Pitch contour impairment in congenital amusia: New insights from the Self-paced Audio-visual Contour Task (SACT)
Source: PLoS One. 2017 Jun 15;12(6):e0179252. doi: 10.1371/journal.pone.0179252 (PMC5472285; doi:10.1371/journal.pone.0179252)
Supplement: S1 Dataset — (XLSX) [file pone.0179252.s001.xlsx]

## Sheet: EXP 1
Group	GENDER	AGE	Education	MusicTraning	MusicListening	Handedness	MBEA	MBEA_Sc	MBEA_Co	MBEA_In	d_s	d_m	d_l	d_1	d_2	d_3	d_4	d_5	d_6	d_7	d_8	d_9	d_10	d_11	d_12	Rating_S_s	Rating_S_m	Rating_S_l	Rating_D_s	Rating_D_m	Rating_D_l
A	F	18.4411	13	0	1.5	L	0.7	0.8	0.733333	0.566667	1.8363	4.07367	4.07367	1.38299	0.952267	1.38299	1.93484	2.76599	2.76599	2.76599	2.76599	2.76599	2.76599	2.76599	2.76599	4.13043	4.08333	3.625	3.61538	4.58333	4.66667
A	M	29.0877	17	2	12	A	0.633333	0.7	0.6	0.6	0.381491	1.46899	2.53334	0.536694	-0.536694	0.536694	0.967422	1.38299	1.93484	1.39815	0.967422	1.93484	2.35042	2.35042	2.35042	4.26316	3.95238	3.81818	3.625	3.53333	4.09524
A	M	21.2767	15	0	0.75	R	0.666667	0.6	0.666667	0.733333	1.38299	1.8363	2.69909	0.952267	0.967422	0.952267	1.93484	0.952267	0.952267	2.35042	1.39815	1.93484	2.35042	2.35042	2.35042	3.36364	3.56522	3.30435	2.66667	3.69231	4.3
A	F	29.263	16	0	1	A	0.588889	0.666667	0.5	0.6	-0.443889	0.779123	1.28606	-0.430727	0	-0.952267	-0.536694	0	0	1.39815	1.81372	1.39815	1.39815	0.536694	1.81372	2.53846	2.66667	3	2.85714	2.92308	3.26667
A	F	18.2411	13	0	4.5	R	0.7	0.766667	0.733333	0.6	0.34867	1.62703	2.71132	-0.415573	0.415573	0.415573	0	0.415573	1.38299	1.81372	0.967422	1.38299	2.35042	2.35042	2.35042	4.21739	4.3913	4.5	2	1.72727	3.16667
A	F	19.3699	13	0	1	R	0.7	0.766667	0.666667	0.666667	-0.318639	0	0.601789	-0.952267	-0.967422	0	0.430727	0	-0.430727	0.430727	0	0.952267	-0.536694	1.39815	0.536694	2.66667	3	3	2.41667	2.18182	2.6
A	F	30.8164	13	0	2	R	0.666667	0.7	0.733333	0.566667	0.758951	1.36078	2.40615	0.536694	0	1.39815	1.39815	1.39815	1.39815	0.952267	1.39815	2.35042	1.39815	1.81372	2.35042	4.17647	4.09524	4.33333	3.35714	3.85714	4.04348
A	M	26.2356	18	0	3	R	0.688889	0.733333	0.666667	0.666667	0.292932	1.69887	3.46333	0	0.430727	0.415573	0	1.39815	2.35042	1.39815	1.38299	1.93484	2.76599	2.76599	2.76599	4.45	4.38095	4.82609	3.33333	3.88235	4.91304
A	F	18.3945	12	1	3	R	0.722222	0.833333	0.766667	0.566667	0.952267	2.54388	2.54388	0.415573	-0.415573	1.93484	0.952267	2.35042	2.35042	0.967422	2.76599	1.38299	1.81372	2.76599	2.35042	4.13636	4.30435	4.56522	3.625	4.52632	4.89474
A	M	18.2932	13	1	2	R	0.722222	0.866667	0.666667	0.633333	0.83171	1.51594	1.28606	-0.536694	1.81372	1.38299	0	1.38299	1.93484	0.861455	1.93484	1.38299	0.952267	0.952267	1.93484	3.95238	3.85	4	3.77778	3.94118	4.05
A	F	20.5973	13	0	1.5	R	0.722222	0.8	0.833333	0.533333	0.862788	2.11777	2.76599	0	0.967422	0.967422	1.39815	2.35042	2.35042	1.93484	1.39815	2.35042	2.35042	1.81372	2.76599	4.15	4.2381	4.22727	3.90909	4.2	4.81818
A	F	19.4356	13	0	2	R	0.655556	0.766667	0.7	0.5	0.210428	0.83171	1.27836	0	0.430727	-0.430727	0.861455	0.967422	0.952267	0.967422	0	1.38299	0.536694	0.967422	1.38299	4.14286	3.85714	4.36364	3.66667	3.77778	4
A	M	36.6767	17	0	0	R	0.722222	0.833333	0.6	0.733333	2.88201	3.11466	4.07367	2.35042	2.76599	2.35042	1.93484	2.35042	2.35042	2.76599	2.35042	2.76599	2.76599	2.76599	2.76599	4.21739	4.13636	4	4.04762	4.21739	4.33333
A	F	18.9699	13	1	1	R	0.711111	0.833333	0.666667	0.633333	1.48831	2.0503	2.28019	0	0	1.38299	1.81372	1.38299	1.38299	2.35042	1.39815	0.967422	1.38299	2.76599	2.35042	2.83333	3.08696	3.17391	2.14286	2.73333	3.29412
C	M	18.2822	13	0	1	A	0.855556	0.866667	0.833333	0.866667	2.14147	2.88201	3.41983	0.415573	0.952267	2.35042	2.35042	1.81372	2.35042	2.35042	2.76599	2.35042	2.35042	2.76599	2.76599	4.08333	4.08696	4.31818	3.92308	4.28571	4.54167
C	M	20.2521	15	1	4	R	0.9	0.966667	0.933333	0.8	2.05748	4.07367	3.7685	1.93484	0.967422	2.35042	2.35042	2.76599	2.76599	2.76599	2.76599	2.35042	2.76599	2.76599	2.76599	2.95455	3.20833	3.17391	3.11111	3.91667	4.25
C	F	28.8658	16	0	2	R	0.911111	0.966667	0.833333	0.933333	0.648782	2.11777	2.88201	0	0.536694	0.536694	1.38299	1.93484	2.76599	1.39815	1.93484	2.76599	1.81372	1.93484	2.76599	4	4.2381	4.3913	4	4.55	4.80952
C	F	41.0986	20	0	8	R	0.911111	0.933333	0.866667	0.933333	0.493578	2.53334	3.18718	-0.536694	0	0.952267	1.39815	1.39815	2.76599	2.35042	2.35042	2.76599	1.81372	2.35042	2.76599	3.94737	4.33333	4.45833	4.44444	4.59091	4.85714
C	F	29.0493	14	2	0.5	R	0.877778	0.833333	0.933333	0.866667	2.69909	3.7685	3.46333	1.81372	2.35042	2.76599	1.93484	2.76599	2.35042	2.76599	2.76599	2.76599	2.76599	2.35042	2.35042	4.86957	4.70833	4.69565	4.05	4.69565	4.82609
C	F	42.3452	15	0	1	R	0.911111	0.966667	0.966667	0.8	2.53334	3.46333	3.11466	2.76599	1.39815	1.81372	2.76599	2.76599	2.76599	1.93484	2.76599	1.93484	2.35042	2.76599	2.76599	4.90909	4.82609	5	4.47619	4.73913	5
C	M	19.4493	14	0	3	R	0.922222	1	0.866667	0.9	0.137728	1.64191	2.19521	0.415573	-0.536694	0	0.430727	2.35042	1.93484	1.39815	0.967422	1.39815	1.93484	2.35042	2.35042	4.68421	4.6	4.63158	4.66667	4.55556	4.81818
C	F	26.6	15	0	1	R	0.866667	0.966667	0.866667	0.766667	1.64191	3.46333	3.7685	0.967422	0.967422	1.81372	2.76599	2.35042	2.76599	2.76599	2.35042	2.76599	2.76599	2.76599	2.35042	4.1	4.26087	4.17391	3.77778	4.47826	4.70833
C	M	18.9562	12	2.5	4	R	0.9	0.933333	0.933333	0.833333	2.0503	2.76599	3.7685	0.967422	0.952267	2.76599	1.81372	1.93484	2.76599	2.35042	2.35042	2.35042	2.76599	2.76599	2.76599	4.52174	4.72727	4.6087	4.4	4.86364	4.95833
C	F	33.2986	18	0	1	R	0.988889	0.966667	1	1	3.7685	4.07367	3.11466	2.76599	2.76599	2.76599	2.35042	2.76599	2.76599	2.76599	2.76599	2.35042	2.76599	2.35042	2.35042	3.95833	3.95833	3.65217	4.47826	4.91667	4.95455
C	F	19.1644	11	0	6	L	0.8	0.8	0.833333	0.766667	1.60611	2.40615	3.41983	0.415573	0.415573	0.952267	1.81372	0.952267	1.93484	2.76599	2.35042	1.81372	2.76599	2.76599	2.76599	3.33333	3.43478	3.41667	1.875	2.5	3.45455
C	F	18.937	13	2	0.5	R	0.9	0.9	0.866667	0.933333	3.7685	3.7685	4.07367	2.76599	2.76599	2.76599	2.35042	2.76599	2.35042	2.76599	2.76599	2.76599	2.76599	2.76599	2.76599	4	3.5	3.875	3.43478	4.47826	4.70833
C	F	19.4301	14	2	0.5	R	0.866667	0.833333	0.866667	0.9	1.60611	1.94209	2.40615	1.38299	0.952267	0.415573	0.952267	1.38299	0.536694	2.35042	1.81372	1.81372	1.81372	1.39815	2.76599	3.45833	3.69565	3.65217	3	3.5	3.16667
C	M	20.7781	14	4.5	6	A	0.866667	0.966667	0.866667	0.766667	1.62703	3.11466	3.7685	0.952267	0.952267	1.39815	1.38299	2.76599	1.81372	2.76599	2.35042	2.76599	2.76599	2.35042	2.76599	4.78261	4.78261	4.41667	4.36364	4.77273	4.86957

## Sheet: EXP 2
GROUP	GENDER	AGE	HANDEDNESS	EDU	TRAINING	LISTENING	MBEA	MBEA_Sc	MBEA_Co	MBEA_In	LH_d_large	LH_d_small	LB_d_large	LB_d_small	TH_d_large	TH_d_small	TB_d_large	TB_d_small	LH_Rating_large_same	LH_Rating_small_same	LH_Rating_large_diff	LH_Rating_small_diff	LB_Rating_large_same	LB_Rating_small_same	LB_Rating_large_diff	LB_Rating_small_diff	TH_Rating_large_same	TH_Rating_small_same	TH_Rating_large_diff	TH_Rating_small_diff	TB_Rating_large_same	TB_Rating_small_same	TB_Rating_large_diff	TB_Rating_small_diff
A	F	35.1836	R	16	0	1.5	0.622222	0.6	0.666667	0.6	3.46333	1.93484	3.11466	2.16239	2.40615	1.52124	2.69909	0.756993	4.75	4.9	4.91667	4.4	4.72727	4.83333	4.5	4.25	4.33333	4.33333	3.44444	3	3.91667	3.9	3.3	3.4
A	F	19.6493	R	13	0	2	0.655556	0.766667	0.7	0.5	0.952267	1.73166	2.69909	2.16239	-0.536694	0.464061	0.884918	0.967422	4.36364	4.66667	3.25	3.83333	4.5	4.41667	4.66667	3.875	4.625	4.44444	4	3	4.55556	4	4.85714	4.66667
A	M	30.0877	A	14	4	3.5	0.655556	0.766667	0.6	0.6	0.756993	0.884918	0	0.292932	1.30094	0.415573	0.420857	0	5	5	5	5	5	5	5	5	5	5	5	5	5	5	5	5
A	M	19.4027	R	13	0.0833333	0.5	0.644444	0.733333	0.6	0.6	1.34898	0.967422	0.884918	1.17785	1.52124	0	0.952267	1.73166	4.11111	4.3	4.66667	3.5	4.11111	3.6	4.57143	4	4.5	4	4.2	4	0	0	4.25	4.16667
A	F	18.9644	L	13	0	7	0.655556	0.666667	0.633333	0.666667	3.11466	2.76599	2.69909	1.81372	2.69909	0.67449	2.69909	1.30094	4.09091	4.54545	4.75	4.63636	4.58333	4.63636	4.9	3.875	4.75	4.11111	4.6	3.66667	4.66667	4.5	4.2	3.75
A	F	32.737	R	14	1	8	0.711111	0.8	0.733333	0.6	3.46333	2.69909	3.11466	3.46333	2.76599	3.11466	3.11466	3.11466	5	4.91667	4.83333	4.8	4.90909	4.91667	5	5	4.90909	4.63636	4.90909	4.25	4.45455	4.45455	4.83333	4.75
A	M	21.0301	R	12	0	2	0.711111	0.766667	0.733333	0.633333	2.35042	2.05748	2.05748	2.16239	2.76599	0.884918	1.93484	2.16239	3.45455	2.54545	2.5	2.33333	3.90909	4.08333	3.22222	2.875	3.54545	3.55556	4.09091	4	3.4	3.66667	3.9	4
A	M	26.6932	R	18	0	3	0.688889	0.733333	0.666667	0.666667	3.11466	1.52124	3.11466	1.52124	2.40615	2.69909	2.69909	1.52124	4.90909	4.66667	5	4.2	4.90909	4.66667	5	4.2	4.91667	4.5	4.77778	4.6	4.7	4.58333	4.75	4.4
A	M	20.211	L	14	0	1	0.666667	0.666667	0.7	0.633333	3.46333	3.11466	3.46333	3.46333	3.11466	2.35042	3.11466	2.05748	4.41667	4.41667	5	4.81818	4.83333	4.75	5	4.75	4.25	4.36364	4.54545	4.3	4.36364	4.27273	4.66667	4.33333
A	M	21.8493	R	15	0	0.75	0.666667	0.6	0.666667	0.733333	3.11466	2.35042	1.94209	1.38299	0.884918	0.756993	2.16239	-0.243762	3.83333	3.27273	4.27273	3.8	0.916667	0.909091	4.71429	4.16667	3.33333	3	2.85714	3	3.75	4.125	3.875	2
A	M	24.6822	R	17	0	2	0.633333	0.5	0.566667	0.833333	2.69909	1.52124	3.11466	1.59342	2.16239	1.30094	0.67449	1.17785	4.16667	3.75	3.6	2.6	4.08333	4.18182	3.72727	3.42857	3.41667	3.58333	4	2.5	3.22222	3.3	3.5	3.42857
A	M	17.7562	A	12	0	2	0.644444	0.7	0.633333	0.6	3.46333	1.38299	2.69909	1.59342	1.10522	0.967422	0.967422	0.464061	4.91667	4.81818	4.66667	4.33333	4.58333	4.18182	4.3	4.42857	4.75	4.8	3.55556	4.66667	4.33333	4.33333	4.3	3.6
A	F	18.4192	R	12	0	2.5	0.588889	0.633333	0.5	0.633333	2.40615	2.76599	3.46333	3.46333	2.76599	1.73166	0.884918	1.38299	4.22222	4.27273	4.25	4.36364	4.16667	3.91667	4.83333	4.08333	3.72727	3.5	3.72727	3.66667	3.42857	3.36364	3.22222	3.16667
A	M	18.4329	R	13	2	3.5	0.722222	0.6	0.8	0.766667	3.11466	2.35042	3.11466	2.76599	3.46333	3.11466	2.69909	2.05748	2.72727	3.8	5	4.36364	3.81818	3.63636	4.91667	4.72727	3.58333	3.16667	4.83333	4.72727	3.8	3	4.66667	4.33333
A	M	22.1863	R	17	0	1.5	0.677778	0.8	0.5	0.733333	3.46333	2.35042	2.69909	1.81372	2.35042	1.17257	2.16239	1.73166	3.58333	3.36364	4.5	3.1	3.5	3.125	4.66667	3.27273	3.27273	3.36364	3.6	3	2.58333	2.75	3	1.66667
A	F	26.126	R	17	0	0.42	0.722222	0.733333	0.733333	0.7	3.11466	3.11466	3.46333	2.69909	2.69909	3.11466	2.35042	2.35042	4.41667	4.66667	4.90909	3.90909	4.08333	4.2	4.58333	4.08333	4.7	4.41667	4.66667	4.09091	4.7	4.36364	4.63636	3.9
C	F	18.9425	R	13	0	1.5	0.877778	0.933333	0.833333	0.866667	3.46333	2.35042	2.35042	2.05748	3.46333	1.93484	2.76599	3.11466	3.66667	3.45455	3.66667	3.5	3.2	3.22222	3.90909	3.72727	3.5	3.6	3.66667	3.4	3.36364	2.90909	3.72727	3.33333
C	F	19.737	R	13	2	1.5	0.866667	0.933333	0.9	0.766667	3.11466	3.11466	3.46333	2.40615	3.46333	2.05748	2.69909	1.94209	4.27273	4.16667	4.91667	4.45455	4.5	4.25	4.83333	4	4.08333	3.45455	4.5	4.11111	3.91667	3.91667	4.4	3.85714
C	F	19.5068	R	13	0	3	0.855556	0.933333	0.933333	0.7	2.40615	1.94209	3.46333	1.73166	2.35042	1.17257	1.10522	1.52124	4.16667	4.33333	4.66667	4.42857	4.33333	4.41667	4.08333	4	4.18182	4.18182	3.8	3.2	4.11111	4.5	4.125	3.8
C	M	19.1205	R	12	0	1	0.855556	0.766667	0.9	0.9	2.76599	0.967422	3.46333	1.30094	1.59342	0.952267	2.40615	1.05717	3.18182	3.2	3.27273	2.5	3.41667	3.16667	4.16667	3.25	2.63636	2.54545	2.42857	1.75	2.58333	2.5	3	2
C	F	30.0685	A	20	0	1.5	0.944444	0.966667	1	0.866667	3.46333	2.40615	3.11466	2.40615	2.40615	1.59342	2.35042	1.64191	4.58333	4.66667	4.91667	4.11111	4.25	4.25	5	4.44444	3.58333	3.90909	3.44444	3.42857	3.27273	3.33333	3.1	3.1
C	F	20.6301	R	14	3	1.5	0.855556	0.866667	0.933333	0.766667	3.46333	2.35042	2.40615	2.76599	1.93484	1.73166	1.64191	2.16239	4.58333	4.81818	4.91667	4.5	4.88889	4.18182	4.91667	4.27273	3.9	3.91667	4	3.33333	4	4.08333	3.88889	3.875
C	M	19.674	R	14	0	2.5	0.822222	0.933333	0.7	0.833333	3.46333	2.76599	2.40615	3.46333	3.11466	2.05748	3.11466	1.17785	3.75	3.90909	4.91667	4.54545	3.44444	3.33333	4.91667	3.83333	3.41667	4	4.36364	3.77778	3.83333	3.2	4.54545	3.57143
C	M	39.9644	R	14	0	0.5	0.877778	0.966667	0.833333	0.833333	2.69909	3.11466	2.40615	3.11466	3.11466	3.46333	2.76599	2.69909	4.5	4.36364	5	4.66667	4.66667	4.54545	5	4.83333	4.63636	4.5	4.91667	4.25	4.36364	4.25	5	4.4
C	F	20.4356	R	14	0	1.5	0.866667	0.933333	0.833333	0.833333	1.94209	2.16239	3.11466	3.46333	2.69909	2.76599	2.69909	3.11466	4.71429	4.625	4.83333	4.75	0	0	4.72727	4.33333	4.7	4.09091	4.33333	4.18182	4.4	4.33333	4.58333	4.36364
C	M	22.474	L	12	0	2.5	0.744444	0.866667	0.733333	0.633333	1.10522	0.884918	1.39815	0.967422	0.464061	1.59342	0.861455	0.641156	2.375	3	2.88889	3.71429	3.5	3.2	3.625	3.66667	2	2.18182	3.6	2.28571	2.75	2.5	3.75	1.71429
C	M	48.3425	R	19	0.5	0.5	0.822222	0.933333	0.8	0.733333	3.46333	2.69909	2.40615	2.40615	3.46333	2.69909	2.40615	2.16239	3.75	4	4.66667	3.7	3.75	3.66667	4.33333	2.88889	4.16667	3.33333	3.75	3.2	4	4	3.77778	3.375
C	M	17.9534	R	12	2	2.5	0.844444	0.966667	0.933333	0.633333	3.46333	2.35042	3.11466	2.05748	2.35042	1.81372	1.10522	1.10522	4.08333	3.27273	4.91667	4.8	3.81818	3.90909	5	4.44444	3.18182	3.36364	3.5	3.875	3.625	4.11111	3.66667	3.375
C	M	19.3836	R	13	0	2	0.8	0.8	0.766667	0.833333	2.76599	3.11466	2.40615	1.30094	1.93484	1.39815	1.94209	0.764243	3.72727	3.16667	3.45455	2.81818	3.75	4.08333	3.55556	3.75	3	3.125	3	2.5	3.66667	3.08333	2.71429	2.5
C	M	18.0548	R	12	0	4	0.911111	1	0.966667	0.766667	3.46333	2.40615	3.46333	2.69909	2.35042	3.11466	3.46333	2.05748	4.83333	4.41667	5	4.55556	5	4	5	4.6	4.09091	4.66667	5	4.45455	4.5	4.27273	5	3.88889
C	M	18.6219	R	13	0	1	0.8	0.933333	0.7	0.766667	3.11466	2.76599	3.11466	2.69909	1.39815	1.10522	1.38299	1.39815	3.27273	3.54545	4.75	4.63636	4	4.16667	4.81818	4.5	3.625	3.55556	3.9	3.125	3	3.375	3.90909	3.8
C	M	20.9452	R	14	0	2.5	0.877778	0.933333	0.833333	0.866667	2.40615	2.69909	3.46333	3.46333	3.11466	3.11466	3.46333	2.76599	3.33333	3.5	5	4.58333	4.08333	4.16667	4.91667	4.5	3.36364	3.81818	4.91667	4.58333	4.16667	4	4.83333	4
